# Supplementary material for: Selection of sites for field trials of genetically engineered mosquitoes with gene drive
Source: Evol Appl. 2021 Aug 10;14(9):2147–61. doi: 10.1111/eva.13283 (PMC8477601; doi:10.1111/eva.13283)
Supplement: Supplementary file 5 — Table S1 [file EVA-14-2147-s002.xlsx]

## Sheet: Sup. Table1
Supplementary Table 1 - Metadata per sample used for population genomics analyses.
Sample Name	Population	Country	Location	Geography	Year	M or S	Latitude	Longitude	Source	Accession Number	BioProject
AR0010-C	AOcol	Angola	Luanda	Continent	2009	M	-8.821	13.291	Ag1000G	ERS224099	PRJEB1670
AR0011-C	AOcol	Angola	Luanda	Continent	2009	M	-8.821	13.291	Ag1000G	ERS224318	PRJEB1670
AR0040-C	AOcol	Angola	Luanda	Continent	2009	M	-8.821	13.291	Ag1000G	ERS224793	PRJEB1670
AR0045-C	AOcol	Angola	Luanda	Continent	2009	M	-8.821	13.291	Ag1000G	ERS224327	PRJEB1670
AR0048-C	AOcol	Angola	Luanda	Continent	2009	M	-8.821	13.291	Ag1000G	ERS224299	PRJEB1670
AR0050-C	AOcol	Angola	Luanda	Continent	2009	M	-8.821	13.291	Ag1000G	ERS224177	PRJEB1670
AR0074-C	AOcol	Angola	Luanda	Continent	2009	M	-8.821	13.291	Ag1000G	ERS224306	PRJEB1670
AR0083-C	AOcol	Angola	Luanda	Continent	2009	M	-8.821	13.291	Ag1000G	ERS224120	PRJEB1670
AR0096-C	AOcol	Angola	Luanda	Continent	2009	M	-8.821	13.291	Ag1000G	ERS224201	PRJEB1670
2010LUAN052	AOcol	Angola	Luanda	Continent	2010	M	-8.83833	13.2344	VGL	SAMN15641421	PRJNA648422
2010LUAN054	AOcol	Angola	Luanda	Continent	2010	M	-8.83833	13.2344	VGL	SAMN15641422	PRJNA648422
2010LUAN056	AOcol	Angola	Luanda	Continent	2010	M	-8.83833	13.2344	VGL	SAMN15641419	PRJNA648422
2010LUAN057	AOcol	Angola	Luanda	Continent	2010	M	-8.83833	13.2344	VGL	SAMN15641424	PRJNA648422
2010LUAN058	AOcol	Angola	Luanda	Continent	2010	M	-8.83833	13.2344	VGL	SAMN15641425	PRJNA648422
2010LUAN060	AOcol	Angola	Luanda	Continent	2010	M	-8.83833	13.2344	VGL	SAMN15641420	PRJNA648422
2014COV001	BEcol	Benin	Cove	Continent	2014	M	7.22116	2.34094	VGL	SAMN14119524	PRJNA607000
2014COV002	BEcol	Benin	Cove	Continent	2014	M	7.22116	2.34094	VGL	SAMN14119525	PRJNA607000
2014COV004	BEcol	Benin	Cove	Continent	2014	M	7.22116	2.34094	VGL	SAMN14119526	PRJNA607000
2014COV006	BEcol	Benin	Cove	Continent	2014	M	7.22116	2.34094	VGL	SAMN14119527	PRJNA607000
2014TOR002	BEcol	Benin	Tori	Continent	2014	M	6.3	2.15	VGL	SAMN14119528	PRJNA607000
2014TOR004	BEcol	Benin	Tori	Continent	2014	M	6.3	2.15	VGL	SAMN14119529	PRJNA607000
2014TOR007	BEcol	Benin	Tori	Continent	2014	M	6.3	2.15	VGL	SAMN14119530	PRJNA607000
2014TOR008	BEcol	Benin	Tori	Continent	2014	M	6.3	2.15	VGL	SAMN14119531	PRJNA607000
2014TOR010	BEcol	Benin	Tori	Continent	2014	M	6.3	2.15	VGL	SAMN14119532	PRJNA607000
2014TOR011	BEcol	Benin	Tori	Continent	2014	M	6.3	2.15	VGL	SAMN14119533	PRJNA607000
02BIOK017	BKcol	Bioko	Bioko	Island	2002	M	3.75	8.78333	VGL	SAMN19188260	PRJNA729913
02BIOK020	BKcol	Bioko	Bioko	Island	2002	M	3.75	8.78333	VGL	SAMN14119535	PRJNA607000
02BIOK021	BKcol	Bioko	Bioko	Island	2002	M	3.75	8.78333	VGL	SAMN14119536	PRJNA607000
02BIOK024	BKcol	Bioko	Bioko	Island	2002	M	3.75	8.78333	VGL	SAMN17251765	PRJNA648422
02BIOK028	BKcol	Bioko	Bioko	Island	2002	M	3.75	8.78333	VGL	SAMN14119537	PRJNA607000
AB0087-C	BFcol	Burkina Faso	Bana	Continent	2012	M	11.233	-4.472	Ag1000G	ERS224013	PRJEB1670
AB0089-C	BFcol	Burkina Faso	Bana	Continent	2012	M	11.233	-4.472	Ag1000G	ERS224031	PRJEB1670
AB0097-C	BFcol	Burkina Faso	Bana	Continent	2012	M	11.233	-4.472	Ag1000G	ERS224030	PRJEB1670
AB0101-C	BFcol	Burkina Faso	Bana	Continent	2012	M	11.233	-4.472	Ag1000G	ERS223977	PRJEB1670
AB0110-C	BFcol	Burkina Faso	Bana	Continent	2012	M	11.233	-4.472	Ag1000G	ERS224009	PRJEB1670
AB0115-C	BFcol	Burkina Faso	Bana	Continent	2012	M	11.233	-4.472	Ag1000G	ERS224774	PRJEB1670
AB0137-C	BFcol	Burkina Faso	Souroukoudinga	Continent	2012	M	11.235	-4.535	Ag1000G	ERS224008	PRJEB1670
AB0140-C	BFcol	Burkina Faso	Souroukoudinga	Continent	2012	M	11.235	-4.535	Ag1000G	ERS223963	PRJEB1670
AB0142-C	BFcol	Burkina Faso	Souroukoudinga	Continent	2012	M	11.235	-4.535	Ag1000G	ERS223982	PRJEB1670
AB0204-C	BFcol	Burkina Faso	Pala	Continent	2012	M	11.15	-4.235	Ag1000G	ERS223946	PRJEB1670
AB0221-C	BFcol	Burkina Faso	Souroukoudinga	Continent	2012	M	11.235	-4.535	Ag1000G	ERS223757	PRJEB1670
AB0227-C	BFcol	Burkina Faso	Souroukoudinga	Continent	2012	M	11.235	-4.535	Ag1000G	ERS223934	PRJEB1670
AB0257-C	BFcol	Burkina Faso	Pala	Continent	2012	M	11.15	-4.235	Ag1000G	ERS224174	PRJEB1670
AB0262-C	BFcol	Burkina Faso	Pala	Continent	2012	M	11.15	-4.235	Ag1000G	ERS224210	PRJEB1670
AB0279-C	BFcol	Burkina Faso	Pala	Continent	2012	M	11.15	-4.235	Ag1000G	ERS224190	PRJEB1670
03TIKO0027	CMcol	Cameroon	Tiko	Continent	2003	M	4.0786	9.3681	VGL	SAMN15641393	PRJNA648422
03TIKO0032	CMcol	Cameroon	Tiko	Continent	2003	M	4.0786	9.3681	VGL	SAMN15641394	PRJNA648422
03TIKO0052	CMcol	Cameroon	Tiko	Continent	2003	M	4.0786	9.3681	VGL	SAMN15641395	PRJNA648422
03TIKO0059	CMcol	Cameroon	Tiko	Continent	2003	M	4.0786	9.3681	VGL	SAMN15641396	PRJNA648422
11TIKO128	CMcol	Cameroon	Tiko	Continent	2011	M	4.0786	9.3681	VGL	SAMN15641401	PRJNA648422
11TIKO326	CMcol	Cameroon	Tiko	Continent	2011	M	4.0786	9.3681	VGL	SAMN15641400	PRJNA648422
11TIKO335	CMcol	Cameroon	Tiko	Continent	2011	M	4.0786	9.3681	VGL	SAMN15641399	PRJNA648422
11TIKO391	CMcol	Cameroon	Tiko	Continent	2011	M	4.0786	9.3681	VGL	SAMN15641398	PRJNA648422
11TIKO403	CMcol	Cameroon	Tiko	Continent	2011	M	4.0786	9.3681	VGL	SAMN15641397	PRJNA648422
AY0011-C	CIcol	Cote	Tiassale	Continent	2012	M	5.89839	-4.82293	Ag1000G	ERS311823	PRJEB1670
AY0018-C	CIcol	Cote	Tiassale	Continent	2012	M	5.89839	-4.82293	Ag1000G	ERS311792	PRJEB1670
AY0019-C	CIcol	Cote	Tiassale	Continent	2012	M	5.89839	-4.82293	Ag1000G	ERS311800	PRJEB1670
AY0021-C	CIcol	Cote	Tiassale	Continent	2012	M	5.89839	-4.82293	Ag1000G	ERS311816	PRJEB1670
AY0033-C	CIcol	Cote	Tiassale	Continent	2012	M	5.89839	-4.82293	Ag1000G	ERS311825	PRJEB1670
AY0035-C	CIcol	Cote	Tiassale	Continent	2012	M	5.89839	-4.82293	Ag1000G	ERS311841	PRJEB1670
AY0039-C	CIcol	Cote	Tiassale	Continent	2012	M	5.89839	-4.82293	Ag1000G	ERS311786	PRJEB1670
AY0048-C	CIcol	Cote	Tiassale	Continent	2012	M	5.89839	-4.82293	Ag1000G	ERS311858	PRJEB1670
AY0049-C	CIcol	Cote	Tiassale	Continent	2012	M	5.89839	-4.82293	Ag1000G	ERS311866	PRJEB1670
AY0054-C	CIcol	Cote	Tiassale	Continent	2012	M	5.89839	-4.82293	Ag1000G	ERS311819	PRJEB1670
AY0070-C	CIcol	Cote	Tiassale	Continent	2012	M	5.89839	-4.82293	Ag1000G	ERS311860	PRJEB1670
AY0074-C	CIcol	Cote	Tiassale	Continent	2012	M	5.89839	-4.82293	Ag1000G	ERS311805	PRJEB1670
AY0080-C	CIcol	Cote	Tiassale	Continent	2012	M	5.89839	-4.82293	Ag1000G	ERS311853	PRJEB1670
AY0090-C	CIcol	Cote	Tiassale	Continent	2012	M	5.89839	-4.82293	Ag1000G	ERS311846	PRJEB1670
AY0091-C	CIcol	Cote	Tiassale	Continent	2012	M	5.89839	-4.82293	Ag1000G	ERS311854	PRJEB1670
2018GABO008	GAcol	Gabon	Libreville	Continent	2018	M	0.384	9.455	VGL	SAMN15641415	PRJNA648422
2018GABO009	GAcol	Gabon	Libreville	Continent	2018	M	0.384	9.455	VGL	SAMN15641414	PRJNA648422
2018GABO010	GAcol	Gabon	Libreville	Continent	2018	M	0.384	9.455	VGL	SAMN15641416	PRJNA648422
2018GABO011	GAcol	Gabon	Libreville	Continent	2018	M	0.384	9.455	VGL	SAMN15641417	PRJNA648422
2018GABO013	GAcol	Gabon	Libreville	Continent	2018	M	0.384	9.455	VGL	SAMN15641418	PRJNA648422
AA0040-C	GHcol	Ghana	Twifo Praso	Continent	2012	M	5.60858	-1.54926	Ag1000G	ERS311878	PRJEB1670
AA0044-C	GHcol	Ghana	Takoradi	Continent	2012	M	4.91217	-1.77397	Ag1000G	ERS311910	PRJEB1670
AA0049-C	GHcol	Ghana	Madina	Continent	2012	M	5.66849	-0.21928	Ag1000G	ERS311950	PRJEB1670
AA0053-C	GHcol	Ghana	Twifo Praso	Continent	2012	M	5.60858	-1.54926	Ag1000G	ERS311887	PRJEB1670
AA0055-C	GHcol	Ghana	Takoradi	Continent	2012	M	4.91217	-1.77397	Ag1000G	ERS311903	PRJEB1670
AA0064-C	GHcol	Ghana	Twifo Praso	Continent	2012	M	5.60858	-1.54926	Ag1000G	ERS311880	PRJEB1670
AA0066-C	GHcol	Ghana	Takoradi	Continent	2012	M	4.91217	-1.77397	Ag1000G	ERS311896	PRJEB1670
AA0076-C	GHcol	Ghana	Twifo Praso	Continent	2012	M	5.60858	-1.54926	Ag1000G	ERS311881	PRJEB1670
AA0087-C	GHcol	Ghana	Twifo Praso	Continent	2012	M	5.60858	-1.54926	Ag1000G	ERS311874	PRJEB1670
AA0089-C	GHcol	Ghana	Twifo Praso	Continent	2012	M	5.60858	-1.54926	Ag1000G	ERS311890	PRJEB1670
AA0099-C	GHcol	Ghana	Twifo Praso	Continent	2012	M	5.60858	-1.54926	Ag1000G	ERS311875	PRJEB1670
AA0110-C	GHcol	Ghana	Madina	Continent	2012	M	5.66849	-0.21928	Ag1000G	ERS311963	PRJEB1670
AA0116-C	GHcol	Ghana	Takoradi	Continent	2012	M	4.91217	-1.77397	Ag1000G	ERS311916	PRJEB1670
AA0124-C	GHcol	Ghana	Twifo Praso	Continent	2012	M	5.60858	-1.54926	Ag1000G	ERS311885	PRJEB1670
AA0135-C	GHcol	Ghana	Twifo Praso	Continent	2012	M	5.60858	-1.54926	Ag1000G	ERS311966	PRJEB1670
AV0038-C	GNcol	Guinea	Koundara	Continent	2012	M	8.5	-9.417	Ag1000G	ERS224602	PRJEB1670
AV0040-C	GNcol	Guinea	Koundara	Continent	2012	M	8.5	-9.417	Ag1000G	ERS224634	PRJEB1670
AV0042-C	GNcol	Guinea	Koundara	Continent	2012	M	8.5	-9.417	Ag1000G	ERS224593	PRJEB1670
AV0046-C	GNcol	Guinea	Koundara	Continent	2012	M	8.5	-9.417	Ag1000G	ERS224863	PRJEB1670
09ABU002	IWcol	Guinea-Bissau	Abu	Island	2009	M	11.4614	-15.9141	VGL	SAMN19188263	PRJNA729913
09ABU005	IWcol	Guinea-Bissau	Abu	Island	2009	M	11.4614	-15.9141	VGL	SAMN19188264	PRJNA729913
09ABU026	IWcol	Guinea-Bissau	Abu	Island	2009	M	11.4614	-15.9141	VGL	SAMN19188265	PRJNA729913
09ABU028	IWcol	Guinea-Bissau	Abu	Island	2009	M	11.4614	-15.9141	VGL	SAMN19188266	PRJNA729913
09ABU044	IWcol	Guinea-Bissau	Abu	Island	2009	M	11.4614	-15.9141	VGL	SAMN19188267	PRJNA729913
09ABU052	IWcol	Guinea-Bissau	Abu	Island	2009	M	11.4614	-15.9141	VGL	SAMN19188270	PRJNA729913
09ABU056	IWcol	Guinea-Bissau	Abu	Island	2009	M	11.4614	-15.9141	VGL	SAMN19188272	PRJNA729913
09ABU062	IWcol	Guinea-Bissau	Abu	Island	2009	M	11.4614	-15.9141	VGL	SAMN19188274	PRJNA729913
02SELI0080	MAcol	Mali	Selinkenyi	Continent	2002	M	11.7	-8.2833	VGL	SAMN14119561	PRJNA607000
02SELI0084	MAcol	Mali	Selinkenyi	Continent	2002	M	11.7	-8.2833	VGL	SAMN14119562	PRJNA607000
02SELI0085	MAcol	Mali	Selinkenyi	Continent	2002	M	11.7	-8.2833	VGL	SAMN14119563	PRJNA607000
04SELI0014	MAcol	Mali	Selinkenyi	Continent	2004	M	11.7	-8.2833	VGL	SAMN14119567	PRJNA607000
04SELI0044	MAcol	Mali	Selinkenyi	Continent	2004	M	11.7	-8.2833	VGL	SAMN14119570	PRJNA607000
04SELI0050	MAcol	Mali	Selinkenyi	Continent	2004	M	11.7	-8.2833	VGL	SAMN14119565	PRJNA607000
04SELI0084	MAcol	Mali	Selinkenyi	Continent	2004	M	11.7	-8.2833	VGL	SAMN14119571	PRJNA607000
04SELI0091	MAcol	Mali	Selinkenyi	Continent	2004	M	11.7	-8.2833	VGL	SAMN14119572	PRJNA607000
06DONE0038	MAcol	Mali	Doneguebougou	Continent	2006	M	12.8068	-7.98476	VGL	SAMN14119543	PRJNA607000
06DONE0040	MAcol	Mali	Doneguebougou	Continent	2006	M	12.8068	-7.98476	VGL	SAMN14119545	PRJNA607000
06DONE0041	MAcol	Mali	Doneguebougou	Continent	2006	M	12.8068	-7.98476	VGL	SAMN14119546	PRJNA607000
06SELI0015	MAcol	Mali	Selinkenyi	Continent	2006	M	11.7	-7.9167	VGL	SAMN08461385	PRJNA433010
06SELI0030	MAcol	Mali	Selinkenyi	Continent	2006	M	11.7	-7.9167	VGL	SAMN08461386	PRJNA433010
06SELI0092	MAcol	Mali	Selinkenyi	Continent	2006	M	11.7	-7.9167	VGL	SAMN19188252	PRJNA648422
98PRIN003	PRcol	Principe	Principe	Island	1998	M	1.63716	7.41815	VGL	SAMN15641402	PRJNA648422
98PRIN006	PRcol	Principe	Principe	Island	1998	M	1.63716	7.41815	VGL	SAMN15641403	PRJNA648422
98PRIN010	PRcol	Principe	Principe	Island	1998	M	1.63716	7.41815	VGL	SAMN15641404	PRJNA648422
98PRIN011	PRcol	Principe	Principe	Island	1998	M	1.63716	7.41815	VGL	SAMN15641405	PRJNA648422
98PRIN026	PRcol	Principe	Principe	Island	1998	M	1.63716	7.41815	VGL	SAMN15641406	PRJNA648422
98PRIN044	PRcol	Principe	Principe	Island	1998	M	1.63716	7.41815	VGL	SAMN15641407	PRJNA648422
98PRIN046	PRcol	Principe	Principe	Island	1998	M	1.63716	7.41815	VGL	SAMN15641408	PRJNA648422
STP08017d	PRcol	Principe	Principe	Island	2017	M	1.69215	7.4026	VGL	SAMN15641390	PRJNA648422
STP06217g	PRcol	Principe	Principe	Island	2017	M	1.69215	7.4026	VGL	SAMN15641385	PRJNA648422
STP06617b	PRcol	Principe	Principe	Island	2017	M	1.69215	7.4026	VGL	SAMN15641389	PRJNA648422
STP06417k	PRcol	Principe	Principe	Island	2017	M	1.69215	7.4026	VGL	SAMN15641375	PRJNA648422
STP06017c	PRcol	Principe	Principe	Island	2017	M	1.69215	7.4026	VGL	SAMN15641391	PRJNA648422
STP06317z	PRcol	Principe	Principe	Island	2017	M	1.69215	7.4026	VGL	SAMN15641392	PRJNA648422
STP06317w	PRcol	Principe	Principe	Island	2017	M	1.69215	7.4026	VGL	SAMN15641387	PRJNA648422
STP06317r	PRcol	Principe	Principe	Island	2017	M	1.69215	7.4026	VGL	SAMN15641386	PRJNA648422
98SAO002	STcol	Sao Tome	Sao Tome	Island	1998	M	0.329392	6.73336	VGL	SAMN15641409	PRJNA648422
98SAO016	STcol	Sao Tome	Sao Tome	Island	1998	M	0.329392	6.73336	VGL	SAMN15641410	PRJNA648422
98SAO018	STcol	Sao Tome	Sao Tome	Island	1998	M	0.329392	6.73336	VGL	SAMN15641411	PRJNA648422
98SAO027	STcol	Sao Tome	Sao Tome	Island	1998	M	0.329392	6.73336	VGL	SAMN15641412	PRJNA648422
98SAO041	STcol	Sao Tome	Sao Tome	Island	1998	M	0.329392	6.73336	VGL	SAMN15641413	PRJNA648422
STP00117a	STcol	Sao Tome	Sao Tome	Island	2017	M	0.198567	6.70142	VGL	SAMN15641376	PRJNA648422
STP00117j	STcol	Sao Tome	Sao Tome	Island	2017	M	0.198567	6.70142	VGL	SAMN15641377	PRJNA648422
STP00117d	STcol	Sao Tome	Sao Tome	Island	2017	M	0.198567	6.70142	VGL	SAMN15641383	PRJNA648422
STP00117n	STcol	Sao Tome	Sao Tome	Island	2017	M	0.198567	6.70142	VGL	SAMN15641378	PRJNA648422
STP10217L	STcol	Sao Tome	Sao Tome	Island	2017	M	0.198567	6.70142	VGL	SAMN15641384	PRJNA648422
STP10217i	STcol	Sao Tome	Sao Tome	Island	2017	M	0.198567	6.70142	VGL	SAMN15641380	PRJNA648422
STP10217h	STcol	Sao Tome	Sao Tome	Island	2017	M	0.198567	6.70142	VGL	SAMN15641379	PRJNA648422
STP10617n	STcol	Sao Tome	Sao Tome	Island	2017	M	0.198567	6.70142	VGL	SAMN15641382	PRJNA648422
STP10617L	STcol	Sao Tome	Sao Tome	Island	2017	M	0.198567	6.70142	VGL	SAMN15641381	PRJNA648422
2011ASS097	AJgam	Anjouan	Assimpao	Island	2011	S	-12.2373	44.3165	VGL	SAMN13337418	PRJNA590708
2011ASS195	AJgam	Anjouan	Assimpao	Island	2011	S	-12.2373	44.3165	VGL	SAMN13337419	PRJNA590708
2011ASS213	AJgam	Anjouan	Assimpao	Island	2011	S	-12.2373	44.3165	VGL	SAMN13337420	PRJNA590708
2011MOY057	AJgam	Anjouan	Moya	Island	2011	S	-12.3093	44.4395	VGL	SAMN13337421	PRJNA590708
2011MOY063	AJgam	Anjouan	Moya	Island	2011	S	-12.3093	44.4395	VGL	SAMN13337422	PRJNA590708
2011MOY069	AJgam	Anjouan	Moya	Island	2011	S	-12.3093	44.4395	VGL	SAMN13337423	PRJNA590708
2011MOY072	AJgam	Anjouan	Moya	Island	2011	S	-12.3093	44.4395	VGL	SAMN13337424	PRJNA590708
2011MOY073	AJgam	Anjouan	Moya	Island	2011	S	-12.3093	44.4395	VGL	SAMN13337425	PRJNA590708
AQ0001-C	BKgam	Bioko	Bioko	Island	2002	S	3.7	8.7	Ag1000G	ERS156391	PRJEB1670
AQ0002-C	BKgam	Bioko	Bioko	Island	2002	S	3.7	8.7	Ag1000G	ERS156392	PRJEB1670
AQ0004-C	BKgam	Bioko	Bioko	Island	2002	S	3.7	8.7	Ag1000G	ERS156395	PRJEB1670
AQ0005-C	BKgam	Bioko	Bioko	Island	2002	S	3.7	8.7	Ag1000G	ERS156394	PRJEB1670
AQ0011-C	BKgam	Bioko	Bioko	Island	2002	S	3.7	8.7	Ag1000G	ERS156405	PRJEB1670
AQ0012-C	BKgam	Bioko	Bioko	Island	2002	S	3.7	8.7	Ag1000G	ERS156407	PRJEB1670
AQ0013-C	BKgam	Bioko	Bioko	Island	2002	S	3.7	8.7	Ag1000G	ERS156423	PRJEB1670
AQ0014-C	BKgam	Bioko	Bioko	Island	2002	S	3.7	8.7	Ag1000G	ERS156416	PRJEB1670
AQ0015-C	BKgam	Bioko	Bioko	Island	2002	S	3.7	8.7	Ag1000G	ERS156398	PRJEB1670
02BIOK003	BKgam	Bioko	Bioko	Island	2002	S	3.75	8.78333	VGL	SAMN19188257	PRJNA729913
02BIOK010	BKgam	Bioko	Bioko	Island	2002	S	3.75	8.78333	VGL	SAMN19188258	PRJNA729913
02BIOK016	BKgam	Bioko	Bioko	Island	2002	S	3.75	8.78333	VGL	SAMN19188259	PRJNA729913
02BIOK019	BKgam	Bioko	Bioko	Island	2002	S	3.75	8.78333	VGL	SAMN19188261	PRJNA729913
AB0103-C	BFgam	Burkina Faso	Bana	Continent	2012	S	11.233	-4.472	Ag1000G	ERS223970	PRJEB1670
AB0104-C	BFgam	Burkina Faso	Bana	Continent	2012	S	11.233	-4.472	Ag1000G	ERS223976	PRJEB1670
AB0145-C	BFgam	Burkina Faso	Souroukoudinga	Continent	2012	S	11.235	-4.535	Ag1000G	ERS223962	PRJEB1670
AB0148-C	BFgam	Burkina Faso	Souroukoudinga	Continent	2012	S	11.235	-4.535	Ag1000G	ERS224076	PRJEB1670
AB0179-C	BFgam	Burkina Faso	Pala	Continent	2012	S	11.15	-4.235	Ag1000G	ERS224055	PRJEB1670
AB0208-C	BFgam	Burkina Faso	Souroukoudinga	Continent	2012	S	11.235	-4.535	Ag1000G	ERS223827	PRJEB1670
AB0211-C	BFgam	Burkina Faso	Bana	Continent	2012	S	11.233	-4.472	Ag1000G	ERS223759	PRJEB1670
AB0218-C	BFgam	Burkina Faso	Souroukoudinga	Continent	2012	S	11.235	-4.535	Ag1000G	ERS223894	PRJEB1670
AB0255-C	BFgam	Burkina Faso	Pala	Continent	2012	S	11.15	-4.235	Ag1000G	ERS224783	PRJEB1670
AB0260-C	BFgam	Burkina Faso	Pala	Continent	2012	S	11.15	-4.235	Ag1000G	ERS224156	PRJEB1670
AB0273-C	BFgam	Burkina Faso	Pala	Continent	2012	S	11.15	-4.235	Ag1000G	ERS224154	PRJEB1670
AB0277-C	BFgam	Burkina Faso	Pala	Continent	2012	S	11.15	-4.235	Ag1000G	ERS224151	PRJEB1670
AB0281-C	BFgam	Burkina Faso	Pala	Continent	2012	S	11.15	-4.235	Ag1000G	ERS224670	PRJEB1670
AB0283-C	BFgam	Burkina Faso	Pala	Continent	2012	S	11.15	-4.235	Ag1000G	ERS224248	PRJEB1670
AB0284-C	BFgam	Burkina Faso	Pala	Continent	2012	S	11.15	-4.235	Ag1000G	ERS224089	PRJEB1670
AN0061-C	CMgam	Cameroon	Zembe Borongo	Continent	2009	S	5.747	14.442	Ag1000G	ERS224594	PRJEB1670
AN0062-C	CMgam	Cameroon	Zembe Borongo	Continent	2009	S	5.747	14.442	Ag1000G	ERS224465	PRJEB1670
AN0070-C	CMgam	Cameroon	Zembe Borongo	Continent	2009	S	5.747	14.442	Ag1000G	ERS224587	PRJEB1670
AN0071-C	CMgam	Cameroon	Zembe Borongo	Continent	2009	S	5.747	14.442	Ag1000G	ERS224484	PRJEB1670
AN0074-C	CMgam	Cameroon	Zembe Borongo	Continent	2009	S	5.747	14.442	Ag1000G	ERS224428	PRJEB1670
AN0079-C	CMgam	Cameroon	Zembe Borongo	Continent	2009	S	5.747	14.442	Ag1000G	ERS224471	PRJEB1670
AN0081-C	CMgam	Cameroon	Zembe Borongo	Continent	2009	S	5.747	14.442	Ag1000G	ERS224483	PRJEB1670
AN0084-C	CMgam	Cameroon	Zembe Borongo	Continent	2009	S	5.747	14.442	Ag1000G	ERS224492	PRJEB1670
AN0105-C	CMgam	Cameroon	Gado Badzere	Continent	2009	S	5.747	14.442	Ag1000G	ERS224374	PRJEB1670
AN0121-C	CMgam	Cameroon	Gado Badzere	Continent	2009	S	5.747	14.442	Ag1000G	ERS224542	PRJEB1670
AN0213-C	CMgam	Cameroon	Mayos	Continent	2009	S	4.341	13.558	Ag1000G	ERS224343	PRJEB1670
AN0217-C	CMgam	Cameroon	Mayos	Continent	2009	S	4.341	13.558	Ag1000G	ERS224409	PRJEB1670
AN0307-C	CMgam	Cameroon	Daiguene	Continent	2009	S	4.777	13.844	Ag1000G	ERS224474	PRJEB1670
AN0308-C	CMgam	Cameroon	Daiguene	Continent	2009	S	4.777	13.844	Ag1000G	ERS224845	PRJEB1670
AN0309-C	CMgam	Cameroon	Daiguene	Continent	2009	S	4.777	13.844	Ag1000G	ERS224664	PRJEB1670
AP0002-C	FRgam	France	Mayotte	Island	2011	S	-12.7787	45.1429	Ag1000G	ERS156409	PRJEB1670
AP0005-C	FRgam	France	Mayotte	Island	2011	S	-12.7378	45.1417	Ag1000G	ERS224326	PRJEB1670
AP0006-C	FRgam	France	Mayotte	Island	2011	S	-12.9907	45.1557	Ag1000G	ERS224271	PRJEB1670
AP0007-C	FRgam	France	Mayotte	Island	2011	S	-12.7027	45.0811	Ag1000G	ERS156390	PRJEB1670
AP0008-C	FRgam	France	Mayotte	Island	2011	S	-12.7787	45.1429	Ag1000G	ERS156417	PRJEB1670
AP0017-C	FRgam	France	Mayotte	Island	2011	S	-12.9907	45.1557	Ag1000G	ERS224242	PRJEB1670
AP0021-C	FRgam	France	Mayotte	Island	2011	S	-12.7965	45.1217	Ag1000G	ERS156393	PRJEB1670
AP0022-C	FRgam	France	Mayotte	Island	2011	S	-12.7965	45.1217	Ag1000G	ERS224262	PRJEB1670
AP0023-C	FRgam	France	Mayotte	Island	2011	S	-12.9907	45.1557	Ag1000G	ERS224291	PRJEB1670
AP0024-C	FRgam	France	Mayotte	Island	2011	S	-12.8521	45.1039	Ag1000G	ERS156403	PRJEB1670
AP0030-C	FRgam	France	Mayotte	Island	2011	S	-12.857	45.1552	Ag1000G	ERS224278	PRJEB1670
AP0033-C	FRgam	France	Mayotte	Island	2011	S	-12.7965	45.1217	Ag1000G	ERS224324	PRJEB1670
AS0001-C	GAgam	Gabon	Libreville	Continent	2000	S	0.384	9.455	Ag1000G	ERS224200	PRJEB1670
AS0005-C	GAgam	Gabon	Libreville	Continent	2000	S	0.384	9.455	Ag1000G	ERS224831	PRJEB1670
AS0007-C	GAgam	Gabon	Libreville	Continent	2000	S	0.384	9.455	Ag1000G	ERS224184	PRJEB1670
AS0013-C	GAgam	Gabon	Libreville	Continent	2000	S	0.384	9.455	Ag1000G	ERS224179	PRJEB1670
AS0016-C	GAgam	Gabon	Libreville	Continent	2000	S	0.384	9.455	Ag1000G	ERS224258	PRJEB1670
AS0019-C	GAgam	Gabon	Libreville	Continent	2000	S	0.384	9.455	Ag1000G	ERS224328	PRJEB1670
AS0026-C	GAgam	Gabon	Libreville	Continent	2000	S	0.384	9.455	Ag1000G	ERS224827	PRJEB1670
AS0030-C	GAgam	Gabon	Libreville	Continent	2000	S	0.384	9.455	Ag1000G	ERS224635	PRJEB1670
AS0041-C	GAgam	Gabon	Libreville	Continent	2000	S	0.384	9.455	Ag1000G	ERS224833	PRJEB1670
AS0046-C	GAgam	Gabon	Libreville	Continent	2000	S	0.384	9.455	Ag1000G	ERS224818	PRJEB1670
AS0051-C	GAgam	Gabon	Libreville	Continent	2000	S	0.384	9.455	Ag1000G	ERS224222	PRJEB1670
AS0055-C	GAgam	Gabon	Libreville	Continent	2000	S	0.384	9.455	Ag1000G	ERS224253	PRJEB1670
AS0068-C	GAgam	Gabon	Libreville	Continent	2000	S	0.384	9.455	Ag1000G	ERS224315	PRJEB1670
AS0070-C	GAgam	Gabon	Libreville	Continent	2000	S	0.384	9.455	Ag1000G	ERS224214	PRJEB1670
AS0074-C	GAgam	Gabon	Libreville	Continent	2000	S	0.384	9.455	Ag1000G	ERS224250	PRJEB1670
AA0048-C	GHgam	Ghana	Madina	Continent	2012	S	5.66849	-0.21928	Ag1000G	ERS311942	PRJEB1670
AA0050-C	GHgam	Ghana	Madina	Continent	2012	S	5.66849	-0.21928	Ag1000G	ERS311958	PRJEB1670
AA0060-C	GHgam	Ghana	Madina	Continent	2012	S	5.66849	-0.21928	Ag1000G	ERS311943	PRJEB1670
AA0061-C	GHgam	Ghana	Madina	Continent	2012	S	5.66849	-0.21928	Ag1000G	ERS311951	PRJEB1670
AA0072-C	GHgam	Ghana	Madina	Continent	2012	S	5.66849	-0.21928	Ag1000G	ERS311944	PRJEB1670
AA0084-C	GHgam	Ghana	Madina	Continent	2012	S	5.66849	-0.21928	Ag1000G	ERS311945	PRJEB1670
AA0085-C	GHgam	Ghana	Madina	Continent	2012	S	5.66849	-0.21928	Ag1000G	ERS311953	PRJEB1670
AA0086-C	GHgam	Ghana	Madina	Continent	2012	S	5.66849	-0.21928	Ag1000G	ERS311961	PRJEB1670
AA0096-C	GHgam	Ghana	Madina	Continent	2012	S	5.66849	-0.21928	Ag1000G	ERS311946	PRJEB1670
AA0108-C	GHgam	Ghana	Madina	Continent	2012	S	5.66849	-0.21928	Ag1000G	ERS311947	PRJEB1670
AA0122-C	GHgam	Ghana	Madina	Continent	2012	S	5.66849	-0.21928	Ag1000G	ERS311964	PRJEB1670
AA0133-C	GHgam	Ghana	Madina	Continent	2012	S	5.66849	-0.21928	Ag1000G	ERS311957	PRJEB1670
2011BOE035	GCgam	Grande Comore	Boeninidi	Island	2011	S	-11.5659	43.2872	VGL	SAMN13337381	PRJNA590708
2011BOE048	GCgam	Grande Comore	Boeninidi	Island	2011	S	-11.5659	43.2872	VGL	SAMN13337383	PRJNA590708
2011BOU003	GCgam	Grande Comore	Bouni	Island	2011	S	-11.4894	43.3975	VGL	SAMN13337372	PRJNA590708
2011BOU015	GCgam	Grande Comore	Bouni	Island	2011	S	-11.4894	43.3975	VGL	SAMN13337373	PRJNA590708
2011BOU042	GCgam	Grande Comore	Bouni	Island	2011	S	-11.4894	43.3975	VGL	SAMN13337377	PRJNA590708
2011MAL006	GCgam	Grande Comore	Male	Island	2011	S	-11.8865	43.5063	VGL	SAMN13337400	PRJNA590708
2011MAL017	GCgam	Grande Comore	Male	Island	2011	S	-11.8865	43.5063	VGL	SAMN13337401	PRJNA590708
2011MUT002	GCgam	Grande Comore	Mutsamudu	Island	2011	S	-11.6099	43.3903	VGL	SAMN13337390	PRJNA590708
2011MUT039	GCgam	Grande Comore	Mutsamudu	Island	2011	S	-11.6099	43.3903	VGL	SAMN13337392	PRJNA590708
2011MUT041	GCgam	Grande Comore	Mutsamudu	Island	2011	S	-11.6099	43.3903	VGL	SAMN13337393	PRJNA590708
2011OSS001	GCgam	Grande Comore	Ossivo	Island	2011	S	-11.5884	43.2776	VGL	SAMN13337384	PRJNA590708
2011OSS018	GCgam	Grande Comore	Ossivo	Island	2011	S	-11.5884	43.2776	VGL	SAMN13337388	PRJNA590708
2011OSS027	GCgam	Grande Comore	Ossivo	Island	2011	S	-11.5884	43.2776	VGL	SAMN13337389	PRJNA590708
2011SAL003	GCgam	Grande Comore	Saliman	Island	2011	S	-11.6803	43.2661	VGL	SAMN13337397	PRJNA590708
2011SAL005	GCgam	Grande Comore	Saliman	Island	2011	S	-11.6803	43.2661	VGL	SAMN13337398	PRJNA590708
AV0001-C	GNgam	Guinea	Koraboh	Continent	2012	S	9.25	-9.917	Ag1000G	ERS224851	PRJEB1670
AV0002-C	GNgam	Guinea	Koraboh	Continent	2012	S	9.25	-9.917	Ag1000G	ERS224584	PRJEB1670
AV0004-C	GNgam	Guinea	Koraboh	Continent	2012	S	9.25	-9.917	Ag1000G	ERS224852	PRJEB1670
AV0010-C	GNgam	Guinea	Koraboh	Continent	2012	S	9.25	-9.917	Ag1000G	ERS224532	PRJEB1670
AV0011-C	GNgam	Guinea	Koraboh	Continent	2012	S	9.25	-9.917	Ag1000G	ERS224630	PRJEB1670
AV0013-C	GNgam	Guinea	Koraboh	Continent	2012	S	9.25	-9.917	Ag1000G	ERS224614	PRJEB1670
AV0014-C	GNgam	Guinea	Koraboh	Continent	2012	S	9.25	-9.917	Ag1000G	ERS224604	PRJEB1670
AV0017-C	GNgam	Guinea	Koraboh	Continent	2012	S	9.25	-9.917	Ag1000G	ERS224854	PRJEB1670
AV0018-C	GNgam	Guinea	Koraboh	Continent	2012	S	9.25	-9.917	Ag1000G	ERS224648	PRJEB1670
AV0021-C	GNgam	Guinea	Koraboh	Continent	2012	S	9.25	-9.917	Ag1000G	ERS224859	PRJEB1670
AV0022-C	GNgam	Guinea	Koraboh	Continent	2012	S	9.25	-9.917	Ag1000G	ERS224862	PRJEB1670
AV0028-C	GNgam	Guinea	Koundara	Continent	2012	S	8.5	-9.417	Ag1000G	ERS224853	PRJEB1670
AV0031-C	GNgam	Guinea	Koundara	Continent	2012	S	8.5	-9.417	Ag1000G	ERS224583	PRJEB1670
AV0044-C	GNgam	Guinea	Koundara	Continent	2012	S	8.5	-9.417	Ag1000G	ERS224653	PRJEB1670
AV0047-C	GNgam	Guinea	Koundara	Continent	2012	S	8.5	-9.417	Ag1000G	ERS224657	PRJEB1670
09ABU001	IWgam	Guinea-Bissau	Abu	Island	2009	S	11.4614	-15.9141	VGL	SAMN19188262	PRJNA729913
09ABU046	IWgam	Guinea-Bissau	Abu	Island	2009	S	11.4614	-15.9141	VGL	SAMN19188268	PRJNA729913
09ABU051	IWgam	Guinea-Bissau	Abu	Island	2009	S	11.4614	-15.9141	VGL	SAMN19188269	PRJNA729913
09ABU054	IWgam	Guinea-Bissau	Abu	Island	2009	S	11.4614	-15.9141	VGL	SAMN19188271	PRJNA729913
09ABU058	IWgam	Guinea-Bissau	Abu	Island	2009	S	11.4614	-15.9141	VGL	SAMN19188273	PRJNA729913
09ABU066	IWgam	Guinea-Bissau	Abu	Island	2009	S	11.4614	-15.9141	VGL	SAMN19188275	PRJNA729913
2018-KLL-003L	MCgam	Madagascar	Madagascar	Island	2018	S	-21.2812	47.5602	VGL	SAMN19188276	PRJNA729913
2018-KLL-006L	MCgam	Madagascar	Madagascar	Island	2018	S	-21.2812	47.5602	VGL	SAMN19188277	PRJNA729913
2018-KLL-007L	MCgam	Madagascar	Madagascar	Island	2018	S	-21.2812	47.5602	VGL	SAMN19188278	PRJNA729913
2018-KLL-008L	MCgam	Madagascar	Madagascar	Island	2018	S	-21.2812	47.5602	VGL	SAMN19188279	PRJNA729913
2018-KLL-009L	MCgam	Madagascar	Madagascar	Island	2018	S	-21.2812	47.5602	VGL	SAMN19188280	PRJNA729913
2018-KLL-010L	MCgam	Madagascar	Madagascar	Island	2018	S	-21.2812	47.5602	VGL	SAMN19188281	PRJNA729913
2018-KLL-011L	MCgam	Madagascar	Madagascar	Island	2018	S	-21.2812	47.5602	VGL	SAMN19188282	PRJNA729913
2018-KLL-012L	MCgam	Madagascar	Madagascar	Island	2018	S	-21.2812	47.5602	VGL	SAMN19188283	PRJNA729913
2018-KLL-013L	MCgam	Madagascar	Madagascar	Island	2018	S	-21.2812	47.5602	VGL	SAMN19188284	PRJNA729913
2018-KLL-019L	MCgam	Madagascar	Madagascar	Island	2018	S	-21.2812	47.5602	VGL	SAMN19188285	PRJNA729913
06DONE0001	MAgam	Mali	Doneguebougou	Continent	2006	S	12.8068	-7.98476	VGL	SAMN19188255	PRJNA590708
06DONE0022	MAgam	Mali	Doneguebougou	Continent	2006	S	12.8068	-7.98476	VGL	SAMN13337321	PRJNA590708
06DONE0044	MAgam	Mali	Doneguebougou	Continent	2006	S	12.8068	-7.98476	VGL	SAMN13337322	PRJNA590708
06DONE0045	MAgam	Mali	Doneguebougou	Continent	2006	S	12.8068	-7.98476	VGL	SAMN13337323	PRJNA590708
06DONE0046	MAgam	Mali	Doneguebougou	Continent	2006	S	12.8068	-7.98476	VGL	SAMN13337324	PRJNA590708
06DONE0104	MAgam	Mali	Doneguebougou	Continent	2006	S	12.8068	-7.98476	VGL	SAMN13337325	PRJNA590708
06DONE0132	MAgam	Mali	Doneguebougou	Continent	2006	S	12.8068	-7.98476	VGL	SAMN13337326	PRJNA590708
06SELI0050	MAgam	Mali	Selinkenyi	Continent	2006	S	11.7	-7.9167	VGL	SAMN08461393	PRJNA433010
06SELI0102	MAgam	Mali	Selinkenyi	Continent	2006	S	11.7	-7.9167	VGL	SAMN08461394	PRJNA433010
06SELI0106	MAgam	Mali	Selinkenyi	Continent	2006	S	11.7	-7.9167	VGL	SAMN13337349	PRJNA590708
06SELI0114	MAgam	Mali	Selinkenyi	Continent	2006	S	11.7	-7.9167	VGL	SAMN13337352	PRJNA590708
06SELI0115	MAgam	Mali	Selinkenyi	Continent	2006	S	11.7	-7.9167	VGL	SAMN19188256	PRJNA590708
06SELI0117	MAgam	Mali	Selinkenyi	Continent	2006	S	11.7	-7.9167	VGL	SAMN13337353	PRJNA590708
06SELI0123	MAgam	Mali	Selinkenyi	Continent	2006	S	11.7	-7.9167	VGL	SAMN13337354	PRJNA590708
2011MIR019	MHgam	Moheli	Miringoni	Island	2011	S	-12.302	43.6372	VGL	SAMN13337406	PRJNA590708
2011MIR032	MHgam	Moheli	Miringoni	Island	2011	S	-12.302	43.6372	VGL	SAMN13337407	PRJNA590708
2011MIR033	MHgam	Moheli	Miringoni	Island	2011	S	-12.302	43.6372	VGL	SAMN13337408	PRJNA590708
2011MIR036	MHgam	Moheli	Miringoni	Island	2011	S	-12.302	43.6372	VGL	SAMN13337409	PRJNA590708
2011MIR056	MHgam	Moheli	Miringoni	Island	2011	S	-12.302	43.6372	VGL	SAMN13337410	PRJNA590708
2011MIR058	MHgam	Moheli	Miringoni	Island	2011	S	-12.302	43.6372	VGL	SAMN13337411	PRJNA590708
2011WAN033	MHgam	Moheli	Wanani	Island	2011	S	-12.3451	43.8001	VGL	SAMN13337412	PRJNA590708
2011WAN035	MHgam	Moheli	Wanani	Island	2011	S	-12.3451	43.8001	VGL	SAMN13337413	PRJNA590708
2011WAN041	MHgam	Moheli	Wanani	Island	2011	S	-12.3451	43.8001	VGL	SAMN13337414	PRJNA590708
2011WAN042	MHgam	Moheli	Wanani	Island	2011	S	-12.3451	43.8001	VGL	SAMN13337415	PRJNA590708
2011WAN043	MHgam	Moheli	Wanani	Island	2011	S	-12.3451	43.8001	VGL	SAMN13337416	PRJNA590708
2011WAN045	MHgam	Moheli	Wanani	Island	2011	S	-12.3451	43.8001	VGL	SAMN13337417	PRJNA590708
2012TNZK004	TZgam	Tanzania	DarEsSalaam	Continent	2012	S	-6.8333	39.2667	VGL	SAMN13337360	PRJNA590708
2012TNZK039	TZgam	Tanzania	DarEsSalaam	Continent	2012	S	-6.8333	39.2667	VGL	SAMN13337361	PRJNA590708
2012TNZK042	TZgam	Tanzania	DarEsSalaam	Continent	2012	S	-6.8333	39.2667	VGL	SAMN13337362	PRJNA590708
2012TNZK044	TZgam	Tanzania	DarEsSalaam	Continent	2012	S	-6.8333	39.2667	VGL	SAMN13337363	PRJNA590708
2012TNZK048	TZgam	Tanzania	DarEsSalaam	Continent	2012	S	-6.8333	39.2667	VGL	SAMN13337364	PRJNA590708
2012TNZK057	TZgam	Tanzania	DarEsSalaam	Continent	2012	S	-6.8333	39.2667	VGL	SAMN13337365	PRJNA590708
2015BAND01	IBgam	Uganda	Banda	Island	2015	S	-0.25893	32.3959	Bergey et al. 2019	SRR10235298	PRJNA493853
2015BAND02	IBgam	Uganda	Banda	Island	2015	S	-0.25893	32.3959	Bergey et al. 2019	SRR10235300	PRJNA493853
2015BAND03	IBgam	Uganda	Banda	Island	2015	S	-0.25893	32.3959	Bergey et al. 2019	SRR10235301	PRJNA493853
2015BAND04	IBgam	Uganda	Banda	Island	2015	S	-0.25893	32.3959	Bergey et al. 2019	SRR10235302	PRJNA493853
2015BAND05	IBgam	Uganda	Banda	Island	2015	S	-0.25893	32.3959	Bergey et al. 2019	SRR10235316	PRJNA493853
2015BAND06	IBgam	Uganda	Banda	Island	2015	S	-0.25893	32.3959	Bergey et al. 2019	SRR10235317	PRJNA493853
2015BAND07	IBgam	Uganda	Banda	Island	2015	S	-0.25893	32.3959	Bergey et al. 2019	SRR10235318	PRJNA493853
2015BAND08	IBgam	Uganda	Banda	Island	2015	S	-0.25893	32.3959	Bergey et al. 2019	SRR10235319	PRJNA493853
2015BAND09	IBgam	Uganda	Banda	Island	2015	S	-0.25893	32.3959	Bergey et al. 2019	SRR10235351	PRJNA493853
2015BAND10	IBgam	Uganda	Banda	Island	2015	S	-0.25893	32.3959	Bergey et al. 2019	SRR10235383	PRJNA493853
2015BAND11	IBgam	Uganda	Banda	Island	2015	S	-0.25893	32.3959	Bergey et al. 2019	SRR10235384	PRJNA493853
2015BUGA01	IGgam	Uganda	Bugala	Island	2015	S	-0.26697	32.0794	Bergey et al. 2019	SRR10235327	PRJNA493853
2015BUGA02	IGgam	Uganda	Bugala	Island	2015	S	-0.26697	32.0794	Bergey et al. 2019	SRR10235328	PRJNA493853
2015BUGA03	IGgam	Uganda	Bugala	Island	2015	S	-0.26697	32.0794	Bergey et al. 2019	SRR10235331	PRJNA493853
2015BUGA04	IGgam	Uganda	Bugala	Island	2015	S	-0.26697	32.0794	Bergey et al. 2019	SRR10235332	PRJNA493853
2015BUGA05	IGgam	Uganda	Bugala	Island	2015	S	-0.26697	32.0794	Bergey et al. 2019	SRR10235348	PRJNA493853
2015BUGA06	IGgam	Uganda	Bugala	Island	2015	S	-0.26697	32.0794	Bergey et al. 2019	SRR10235403	PRJNA493853
2015BUGA07	IGgam	Uganda	Bugala	Island	2015	S	-0.31624	32.2925	Bergey et al. 2019	SRR10235336	PRJNA493853
2015BUGA08	IGgam	Uganda	Bugala	Island	2015	S	-0.31624	32.2925	Bergey et al. 2019	SRR10235338	PRJNA493853
2015BUGA09	IGgam	Uganda	Bugala	Island	2015	S	-0.31624	32.2925	Bergey et al. 2019	SRR10235339	PRJNA493853
2015BUGA10	IGgam	Uganda	Bugala	Island	2015	S	-0.31624	32.2925	Bergey et al. 2019	SRR10235340	PRJNA493853
2015BUGA11	IGgam	Uganda	Bugala	Island	2015	S	-0.32806	32.3111	Bergey et al. 2019	SRR10235385	PRJNA493853
2015BUGA12	IGgam	Uganda	Bugala	Island	2015	S	-0.32806	32.3111	Bergey et al. 2019	SRR10235386	PRJNA493853
2015BUGA13	IGgam	Uganda	Bugala	Island	2015	S	-0.32806	32.3111	Bergey et al. 2019	SRR10235387	PRJNA493853
2015BUGA14	IGgam	Uganda	Bugala	Island	2015	S	-0.32806	32.3111	Bergey et al. 2019	SRR10235393	PRJNA493853
2015BUGA15	IGgam	Uganda	Bugala	Island	2015	S	-0.32806	32.3111	Bergey et al. 2019	SRR10235404	PRJNA493853
2015BUKA01	IKgam	Uganda	Bukasa	Island	2015	S	-0.48609	32.4509	Bergey et al. 2019	SRR10235299	PRJNA493853
2015BUKA02	IKgam	Uganda	Bukasa	Island	2015	S	-0.48609	32.4509	Bergey et al. 2019	SRR10235303	PRJNA493853
2015BUKA03	IKgam	Uganda	Bukasa	Island	2015	S	-0.48609	32.4509	Bergey et al. 2019	SRR10235304	PRJNA493853
2015BUKA04	IKgam	Uganda	Bukasa	Island	2015	S	-0.48609	32.4509	Bergey et al. 2019	SRR10235305	PRJNA493853
2015BUKA05	IKgam	Uganda	Bukasa	Island	2015	S	-0.48609	32.4509	Bergey et al. 2019	SRR10235306	PRJNA493853
2015BUKA06	IKgam	Uganda	Bukasa	Island	2015	S	-0.48609	32.4509	Bergey et al. 2019	SRR10235310	PRJNA493853
2015BUKA07	IKgam	Uganda	Bukasa	Island	2015	S	-0.48609	32.4509	Bergey et al. 2019	SRR10235326	PRJNA493853
2015BUKA08	IKgam	Uganda	Bukasa	Island	2015	S	-0.48609	32.4509	Bergey et al. 2019	SRR10235337	PRJNA493853
2015BUKA09	IKgam	Uganda	Bukasa	Island	2015	S	-0.48609	32.4509	Bergey et al. 2019	SRR10235352	PRJNA493853
2015BUKA10	IKgam	Uganda	Bukasa	Island	2015	S	-0.48609	32.4509	Bergey et al. 2019	SRR10235363	PRJNA493853
2015BUKA11	IKgam	Uganda	Bukasa	Island	2015	S	-0.48609	32.4509	Bergey et al. 2019	SRR10235374	PRJNA493853
2015NSAD01	INgam	Uganda	Nsadzi	Island	2015	S	-0.08632	32.5889	Bergey et al. 2019	SRR10235307	PRJNA493853
2015NSAD02	INgam	Uganda	Nsadzi	Island	2015	S	-0.08632	32.5889	Bergey et al. 2019	SRR10235308	PRJNA493853
2015NSAD03	INgam	Uganda	Nsadzi	Island	2015	S	-0.08632	32.5889	Bergey et al. 2019	SRR10235309	PRJNA493853
2015NSAD04	INgam	Uganda	Nsadzi	Island	2015	S	-0.08632	32.5889	Bergey et al. 2019	SRR10235312	PRJNA493853
2015NSAD05	INgam	Uganda	Nsadzi	Island	2015	S	-0.08632	32.5889	Bergey et al. 2019	SRR10235313	PRJNA493853
2015NSAD06	INgam	Uganda	Nsadzi	Island	2015	S	-0.08632	32.5889	Bergey et al. 2019	SRR10235314	PRJNA493853
2015NSAD07	INgam	Uganda	Nsadzi	Island	2015	S	-0.08632	32.5889	Bergey et al. 2019	SRR10235315	PRJNA493853
2015NSAD08	INgam	Uganda	Nsadzi	Island	2015	S	-0.08632	32.5889	Bergey et al. 2019	SRR10235379	PRJNA493853
2015NSAD09	INgam	Uganda	Nsadzi	Island	2015	S	-0.08632	32.5889	Bergey et al. 2019	SRR10235405	PRJNA493853
2015NSAD10	INgam	Uganda	Nsadzi	Island	2015	S	-0.08632	32.5889	Bergey et al. 2019	SRR10235406	PRJNA493853
2015SSER01	ISgam	Uganda	Sserinya	Island	2015	S	-0.26476	32.3723	Bergey et al. 2019	SRR10235292	PRJNA493853
2015SSER02	ISgam	Uganda	Sserinya	Island	2015	S	-0.26476	32.3723	Bergey et al. 2019	SRR10235294	PRJNA493853
2015SSER03	ISgam	Uganda	Sserinya	Island	2015	S	-0.26476	32.3723	Bergey et al. 2019	SRR10235296	PRJNA493853
2015SSER04	ISgam	Uganda	Sserinya	Island	2015	S	-0.26476	32.3723	Bergey et al. 2019	SRR10235297	PRJNA493853
2015SSER05	ISgam	Uganda	Sserinya	Island	2015	S	-0.26476	32.3723	Bergey et al. 2019	SRR10235344	PRJNA493853
2015SSER06	ISgam	Uganda	Sserinya	Island	2015	S	-0.26476	32.3723	Bergey et al. 2019	SRR10235345	PRJNA493853
2015SSER07	ISgam	Uganda	Sserinya	Island	2015	S	-0.26476	32.3723	Bergey et al. 2019	SRR10235346	PRJNA493853
2015SSER08	ISgam	Uganda	Sserinya	Island	2015	S	-0.26476	32.3723	Bergey et al. 2019	SRR10235347	PRJNA493853
2015SSER09	ISgam	Uganda	Sserinya	Island	2015	S	-0.26476	32.3723	Bergey et al. 2019	SRR10235381	PRJNA493853
2015SSER10	ISgam	Uganda	Sserinya	Island	2015	S	-0.26476	32.3723	Bergey et al. 2019	SRR10235382	PRJNA493853
AC0093-C	UGgam	Uganda	Tororo	Continent	2012	S	0.77	34.026	Ag1000G	ERS223969	PRJEB1670
AC0098-C	UGgam	Uganda	Tororo	Continent	2012	S	0.77	34.026	Ag1000G	ERS223928	PRJEB1670
AC0129-C	UGgam	Uganda	Tororo	Continent	2012	S	0.77	34.026	Ag1000G	ERS223968	PRJEB1670
AC0138-C	UGgam	Uganda	Tororo	Continent	2012	S	0.77	34.026	Ag1000G	ERS223865	PRJEB1670
AC0144-C	UGgam	Uganda	Tororo	Continent	2012	S	0.77	34.026	Ag1000G	ERS223851	PRJEB1670
AC0147-C	UGgam	Uganda	Tororo	Continent	2012	S	0.77	34.026	Ag1000G	ERS223889	PRJEB1670
AC0148-C	UGgam	Uganda	Tororo	Continent	2012	S	0.77	34.026	Ag1000G	ERS223904	PRJEB1670
AC0150-C	UGgam	Uganda	Tororo	Continent	2012	S	0.77	34.026	Ag1000G	ERS223885	PRJEB1670
AC0152-C	UGgam	Uganda	Tororo	Continent	2012	S	0.77	34.026	Ag1000G	ERS223870	PRJEB1670
AC0160-C	UGgam	Uganda	Tororo	Continent	2012	S	0.77	34.026	Ag1000G	ERS223880	PRJEB1670
AC0184-C	UGgam	Uganda	Tororo	Continent	2012	S	0.77	34.026	Ag1000G	ERS223820	PRJEB1670
AC0187-C	UGgam	Uganda	Tororo	Continent	2012	S	0.77	34.026	Ag1000G	ERS223764	PRJEB1670
AC0197-C	UGgam	Uganda	Tororo	Continent	2012	S	0.77	34.026	Ag1000G	ERS223839	PRJEB1670
AC0199-C	UGgam	Uganda	Tororo	Continent	2012	S	0.77	34.026	Ag1000G	ERS223753	PRJEB1670
AC0202-C	UGgam	Uganda	Tororo	Continent	2012	S	0.77	34.026	Ag1000G	ERS223833	PRJEB1670
2015NCHE001	ZBgam	Zambia	Nchelenge	Continent	2015	S	-9.333	28.7167	VGL	SAMN13337366	PRJNA590708
2015NCHE002	ZBgam	Zambia	Nchelenge	Continent	2015	S	-9.333	28.7167	VGL	SAMN13337367	PRJNA590708
2015NCHE003	ZBgam	Zambia	Nchelenge	Continent	2015	S	-9.333	28.7167	VGL	SAMN13337368	PRJNA590708
2015NCHE004	ZBgam	Zambia	Nchelenge	Continent	2015	S	-9.333	28.7167	VGL	SAMN13337369	PRJNA590708
2015NCHE005	ZBgam	Zambia	Nchelenge	Continent	2015	S	-9.333	28.7167	VGL	SAMN13337370	PRJNA590708
2015NCHE006	ZBgam	Zambia	Nchelenge	Continent	2015	S	-9.333	28.7167	VGL	SAMN13337371	PRJNA590708
AG0082-C	GMunk	The Gambia	Njabakunda	Continent	2011	U	13.55	-15.9	Ag1000G	ERS248676	PRJEB1670
AG0089-C	GMunk	The Gambia	Njabakunda	Continent	2011	U	13.55	-15.9	Ag1000G	ERS248683	PRJEB1670
AG0097-C	GMunk	The Gambia	Njabakunda	Continent	2011	U	13.55	-15.9	Ag1000G	ERS248691	PRJEB1670
AG0109-C	GMunk	The Gambia	Njabakunda	Continent	2011	U	13.55	-15.9	Ag1000G	ERS248703	PRJEB1670
AG0120-C	GMunk	The Gambia	Njabakunda	Continent	2011	U	13.55	-15.9	Ag1000G	ERS248714	PRJEB1670
AG0134-C	GMunk	The Gambia	Njabakunda	Continent	2011	U	13.55	-15.9	Ag1000G	ERS248728	PRJEB1670
AG0141-C	GMunk	The Gambia	Njabakunda	Continent	2011	U	13.55	-15.9	Ag1000G	ERS248735	PRJEB1670
AG0159-C	GMunk	The Gambia	Njabakunda	Continent	2011	U	13.55	-15.9	Ag1000G	ERS248753	PRJEB1670
AG0163-C	GMunk	The Gambia	Njabakunda	Continent	2011	U	13.55	-15.9	Ag1000G	ERS248757	PRJEB1670
AG0197-C	GMunk	The Gambia	Njabakunda	Continent	2011	U	13.55	-15.9	Ag1000G	ERS248791	PRJEB1670
AG0202-C	GMunk	The Gambia	Njabakunda	Continent	2011	U	13.55	-15.9	Ag1000G	ERS248796	PRJEB1670
AG0206-C	GMunk	The Gambia	Njabakunda	Continent	2011	U	13.55	-15.9	Ag1000G	ERS248800	PRJEB1670
AG0221-C	GMunk	The Gambia	Njabakunda	Continent	2011	U	13.55	-15.9	Ag1000G	ERS248815	PRJEB1670
AG0229-C	GMunk	The Gambia	Njabakunda	Continent	2011	U	13.55	-15.9	Ag1000G	ERS248823	PRJEB1670
AG0263-C	GMunk	The Gambia	Njabakunda	Continent	2011	U	13.55	-15.9	Ag1000G	ERS248857	PRJEB1670
AJ0032-C	GWunk	Guinea-Bissau	Antula	Continent	2010	U	11.891	-15.582	Ag1000G	ERS254337	PRJEB1670
AJ0038-C	GWunk	Guinea-Bissau	Antula	Continent	2010	U	11.891	-15.582	Ag1000G	ERS224808	PRJEB1670
AJ0052-C	GWunk	Guinea-Bissau	Antula	Continent	2010	U	11.891	-15.582	Ag1000G	ERS254314	PRJEB1670
AJ0064-C	GWunk	Guinea-Bissau	Antula	Continent	2010	U	11.891	-15.582	Ag1000G	ERS224813	PRJEB1670
AJ0071-C	GWunk	Guinea-Bissau	Antula	Continent	2010	U	11.891	-15.582	Ag1000G	ERS224332	PRJEB1670
AJ0072-C	GWunk	Guinea-Bissau	Antula	Continent	2010	U	11.891	-15.582	Ag1000G	ERS254276	PRJEB1670
AJ0095-C	GWunk	Guinea-Bissau	Antula	Continent	2010	U	11.891	-15.582	Ag1000G	ERS224261	PRJEB1670
AJ0128-C	GWunk	Guinea-Bissau	Safim	Continent	2010	U	11.9569	-15.6492	Ag1000G	ERS312003	PRJEB1670
AJ0131-C	GWunk	Guinea-Bissau	Safim	Continent	2010	U	11.9569	-15.6492	Ag1000G	ERS312012	PRJEB1670
AJ0137-C	GWunk	Guinea-Bissau	Safim	Continent	2010	U	11.9569	-15.6492	Ag1000G	ERS311994	PRJEB1670
AJ0139-C	GWunk	Guinea-Bissau	Safim	Continent	2010	U	11.9569	-15.6492	Ag1000G	ERS312001	PRJEB1670
AJ0143-C	GWunk	Guinea-Bissau	Safim	Continent	2010	U	11.9569	-15.6492	Ag1000G	ERS312013	PRJEB1670
AJ0150-C	GWunk	Guinea-Bissau	Safim	Continent	2010	U	11.9569	-15.6492	Ag1000G	ERS311999	PRJEB1670
AJ0153-C	GWunk	Guinea-Bissau	Safim	Continent	2010	U	11.9569	-15.6492	Ag1000G	ERS312008	PRJEB1670
AJ0156-C	GWunk	Guinea-Bissau	Safim	Continent	2010	U	11.9569	-15.6492	Ag1000G	ERS311976	PRJEB1670
